# Supplementary material for: Mitral surgical redo versus transapical transcatheter mitral valve implantation
Source: PLoS One. 2021 Aug 25;16(8):e0256569. doi: 10.1371/journal.pone.0256569 (PMC8386843; doi:10.1371/journal.pone.0256569)
Supplement: S1 File — (XLSX) [file pone.0256569.s001.xlsx]

## Sheet: Tabelle1
Nr.	G1-SMVR	G2-TMVI	30-day-mortality	In -hospital mortality	redo	ViV	ViR	Z.n. MKE	Z.n. MKR	Z.n. ACVB	Z.n. AKE	Preop Pacemaker	Female	Age	Hight	Weight	BMI	NYHA II	NYHA III	NYHA IV	aHT	pHT	Diabetes	COPD	CAD	PCI	pAVK	cAVK	Stroke	TIA	SR	Afib	AR	AS>II	MR	MR I	MR II-III	MS>2	TR I-II	TR >II	mean grad. MV	sys PAP, mmHg	EF%	KI	Dialyse	Creatinine	GFR	ASS	Plavix
1	0	1	0	0	1	1	0	1	0	1	0	1	1	68	163	57	21.4536	0	1	0	1	1	0	0	1	1	0	1	1	0	0	1	1	0	1	0	1	0	0	1	7	60	54	1	1	5.4	8	1	1
2	0	1	0	0	1	0	1	0	1	1	1	0	0	73	170	69	23.8754	0	1	0	1	1	0	0	1	0	0	0	0	0	0	1	0	0	1	0	1	0	0	1	3	100	55	1	0	1.33	45	0	0
3	0	1	0	0	1	0	1	0	1	1	0	1	0	80	163	65.5	24.6528	0	0	1	1	1	1	1	1	0	1	0	0	0	0	1	0	0	1	0	1	0	1	0	4	40	47	1	0	1.87	33	0	1
4	0	1	0	0	1	0	1	0	1	0	1	1	0	80	176	83	26.7949	0	0	1	1	1	0	0	0	0	0	0	0	0	0	1	0	0	1	0	1	0	1	0	3	55	28	0	0	1	60	1	0
5	0	1	0	0	1	1	0	1	0	1	1	0	0	74	188	92	26.0299	0	1	0	1	1	0	1	1	0	0	0	0	0	1	0	0	0	1	0	1	1	0	1	25	60	30	1	1	5.59	11	1	0
6	0	1	0	0	1	0	1	0	1	1	0	1	0	72	170	69	23.8754	0	1	0	1	1	0	1	1	0	1	0	0	0	0	1	0	0	1	0	1	0	1	0	5.25	40	40	1	0	1.46	48	1	1
7	0	1	0	0	1	1	0	1	0	1	1	0	0	86	170	74	25.6055	0	1	0	1	1	1	0	1	0	0	0	0	0	1	0	0	0	1	0	1	0	0	1	9.63	90	55	1	0	1.99	30	1	0
8	0	1	0	0	1	1	0	1	0	1	0	0	1	70	165	74	27.1809	0	1	0	1	1	0	0	1	0	0	0	0	0	0	1	0	0	1	1	0	1	1	0	14	68	30	0	0	1.16	48	0	0
9	0	1	0	0	1	0	1	0	1	1	0	1	0	68	176	80	25.8264	0	0	1	1	1	0	0	1	0	0	0	0	0	0	1	0	0	1	0	1	0	0	1	3.3	43	28	0	0	0.7	60	0	0
10	0	1	0	0	1	1	0	1	0	1	0	0	0	75	180	73	22.5309	0	1	0	1	1	0	1	1	1	0	0	0	0	1	0	0	0	1	0	1	0	1	0	5.68	69	52	0	0	1.1	67	1	0
11	0	1	0	0	1	1	0	1	0	1	0	0	0	81	183	81	24.187	0	1	0	1	1	1	1	1	1	1	0	0	0	0	1	0	0	1	1	0	1	0	1	10	60	30	1	0	1.46	44.5	0	1
12	0	1	0	0	1	0	1	0	1	0	0	0	0	77	185	76	22.206	0	1	0	1	1	0	0	0	0	0	0	0	0	0	1	0	0	1	0	1	0	1	0	5.4	47	60	0	0	0.9	60	1	0
13	0	1	0	0	1	0	1	0	1	0	0	0	1	74	157	78	31.6443	0	0	1	1	1	0	0	1	1	0	0	0	0	1	0	0	0	1	0	1	0	0	1	3	43	43	1	0	1.8	27	1	0
14	0	1	0	0	1	1	0	1	0	0	0	0	1	80	164	63	23.4236	0	0	1	1	1	1	1	1	1	1	0	0	0	0	1	0	0	1	1	0	1	0	1	12	88	55	1	0	1.95	24	1	1
15	0	1	0	0	1	0	1	0	1	1	0	0	0	69	178	108	34.0866	0	1	0	1	1	0	0	1	1	1	0	0	0	0	1	0	0	1	0	1	1	0	1	9	80	43	1	0	2.38	27	1	1
16	0	1	0	0	1	1	0	1	0	0	0	0	1	72	164	57	21.1927	0	1	0	1	1	0	1	1	1	0	0	0	0	0	1	0	0	1	0	1	0	1	0	9	55	62	1	0	1.07	52	0	0
17	0	1	1	0	1	0	1	0	1	0	0	1	1	76	165	83	30.4867	0	1	0	1	1	0	0	0	0	0	0	0	0	0	1	0	0	1	0	1	1	0	1	5	65	45	1	0	1.94	25	0	0
18	0	1	0	0	1	0	1	0	1	1	0	0	0	58	176	89	28.7319	0	1	0	1	1	1	0	1	1	1	0	0	0	1	0	0	0	1	0	1	0	0	1	6	82	45	1	1	2.17	31.5	1	0
19	0	1	0	0	1	1	0	1	0	0	0	1	0	59	185	96	28.0497	0	1	0	1	1	1	1	0	0	0	0	0	0	0	1	0	0	1	1	0	1	1	0	13	63	60	1	0	2.34	27	1	0
20	0	1	0	0	1	0	1	0	1	1	0	0	0	64	174	88	29.0659	0	1	0	1	1	0	0	1	1	1	1	0	0	1	0	0	0	1	0	1	0	0	1	5.2	55	40	1	0	1.88	35	1	0
21	0	1	0	0	1	1	0	1	0	0	1	1	1	87	170	56	19.3772	0	1	0	1	1	0	0	0	0	1	0	0	0	0	1	0	0	1	0	1	0	0	1	5.4	55	55	0	0	0.9	65	1	0
22	0	1	0	0	1	1	0	1	0	1	0	0	0	77	177	88	28.089	0	1	0	1	1	0	0	1	0	0	0	0	0	0	1	0	0	1	0	1	0	1	0	4.7	42	60	0	0	0.94	83	1	0
23	0	1	0	0	1	0	1	0	1	1	0	0	1	65	170	103	35.6401	0	1	0	1	1	1	0	1	1	0	1	0	0	1	0	0	1	1	0	1	0	1	0	3.8	62	26	0	0	1.14	51	1	0
24	0	1	0	0	1	1	0	1	0	0	0	0	1	79	165	46	16.8962	0	0	1	1	1	0	1	0	0	0	0	0	0	0	1	0	0	1	1	0	1	1	0	15	81	45	0	0	0.8	56	0	0
25	0	1	0	0	1	1	0	1	0	1	1	0	1	62	155	37	15.4006	0	0	1	1	1	0	1	1	0	1	0	0	0	1	0	0	1	1	1	0	1	1	0	14	67	60	0	0	0.85	61	0	0
26	0	1	0	0	1	0	1	0	1	1	0	1	1	80	171	63	21.5451	0	0	1	1	1	0	1	1	0	1	0	0	0	0	1	0	0	1	0	1	0	0	1	5	47	20	1	0	1.7	30	0	0
27	0	1	1	1	1	1	0	1	0	0	1	0	1	83	168	58	20.5499	0	0	1	1	1	1	0	1	0	0	0	0	0	0	1	0	1	0	0	0	1	0	1	10	60	18	1	0	1.1	52	0	0
28	0	1	1	1	1	0	1	0	1	0	0	1	1	85	164	65	24.1672	0	1	0	1	1	0	1	0	0	0	0	1	0	0	1	0	0	1	0	1	0	0	1	4.1	57	55	1	0	1.4	42	1	0
29	0	1	1	1	1	1	0	1	0	1	1	0	1	74	150	65	28.8889	0	0	1	1	1	1	1	1	1	0	1	0	0	0	1	0	1	1	0	1	1	0	1	8	63	45	1	1	3.5	15	0	0
30	0	1	0	0	1	1	0	1	0	1	1	0	0	69	165	81	29.7521	0	0	1	1	1	0	0	1	0	1	1	1	0	0	1	0	0	1	0	1	1	0	1	13	69	35	1	0	1.48	45	1	0
31	0	1	0	0	1	1	0	1	0	0	1	0	1	76	178	100	31.5617	0	1	0	1	1	1	0	0	0	1	0	0	0	1	0	0	0	0	0	0	1	1	0	19	65	55	1	0	1.07	55.5	1	0
32	0	1	0	0	1	0	1	0	1	1	0	0	0	80	168	91	32.2421	0	1	0	1	1	1	1	1	1	0	0	0	0	1	0	0	0	1	0	1	0	1	0	3	66	55	1	0	1.49	48	1	0
33	0	1	0	0	1	1	0	1	0	0	0	0	1	75	165	70	25.7117	0	1	0	1	1	0	0	0	0	0	0	0	0	1	0	0	0	1	0	1	1	0	1	8	57	55	1	0	1.75	30	1	0
34	0	1	0	0	1	1	0	1	0	1	0	0	0	67	161	80	30.863	0	1	0	1	1	0	0	1	1	0	1	0	0	1	0	0	0	1	0	1	0	0	1	4	55	66	0	0	0.8	88	0	0
35	0	1	0	0	1	1	0	1	0	1	0	0	0	87	174	76	25.1024	0	1	0	1	1	1	0	1	0	1	1	0	0	0	1	0	0	1	1	0	1	0	1	14	68	30	0	0	0.8	65	0	0
36	0	1	0	0	1	0	1	0	1	1	0	1	0	75	175	95	31.0204	0	1	0	1	1	0	0	1	0	0	0	1	0	0	1	0	0	1	0	1	0	0	1	4	60	45	1	0	1.04	70	1	0
37	0	1	0	0	1	1	0	1	0	1	1	0	1	82	155	75	31.2175	0	1	0	1	1	1	1	1	0	0	0	0	0	1	0	0	0	1	1	0	1	0	1	12	65	60	1	0	1.12	60	1	0
38	0	1	0	0	1	1	0	1	0	0	0	0	0	53	180	120	37.037	0	1	0	1	1	0	1	0	0	1	1	0	0	0	1	0	0	1	1	0	1	0	1	19	76	27	1	0	3.9	12	1	0
39	0	1	0	0	1	1	0	1	0	0	0	0	1	40	163	77	28.9811	0	0	1	1	1	0	0	0	0	0	0	0	0	0	1	0	0	1	0	1	1	0	1	20	120	40	1	0	1.9	35	0	0
40	0	1	0	0	1	1	0	1	0	0	0	0	1	86	158	62	24.8358	0	1	0	1	1	1	1	0	0	0	0	0	0	0	1	0	1	1	0	1	1	1	0	10	57	65	0	0	0.79	68	1	0
41	0	1	0	0	1	1	0	1	0	1	0	0	0	78	173	74	24.7252	0	1	0	1	1	0	0	1	0	1	1	0	0	0	1	0	0	1	0	1	1	1	0	9	45	45	1	0	1.58	35	1	0
42	1	0	0	0	1	0	0	0	1	0	0	0	1	65	172	80	27.0416	0	0	1	1	1	0	0	1	0	0	0	0	0	1	0	0	0	1	0	1	0	0	0	3.2	65	65	0	0	0.72	88	0	0
43	1	0	0	0	1	0	0	0	1	1	0	0	1	62	170	86	29.7578	1	0	0	1	1	0	0	1	0	0	0	0	0	1	0	0	0	1	0	1	0	0	0	4	58	60	0	0	0.96	64	1	0
44	1	0	0	0	1	0	0	0	1	0	0	0	0	70	183	85.3	25.4711	1	0	0	1	0	0	0	0	0	0	0	0	0	0	1	1	0	1	0	1	0	0	0	4	35	45	0	0	0.86	65	0	1
45	1	0	0	0	1	0	0	1	0	0	1	0	1	61	160	73	28.5156	0	1	0	1	1	0	0	0	0	0	0	0	0	0	1	0	0	0	0	1	0	1	0	6	50	52	0	0	0.89	65	0	0
46	1	0	0	0	1	0	0	0	1	0	0	0	0	80	178	83	26.1962	0	0	1	1	1	0	0	0	0	0	0	0	0	0	1	0	0	1	0	1	0	0	1	4	59	64	0	0	1.21	45	0	0
47	1	0	0	0	1	0	0	1	0	1	0	0	1	66	165	58	21.3039	0	1	0	1	1	1	1	1	0	0	0	1	0	0	1	0	0	1	0	1	1	0	1	19	62	55	0	0	0.89	65	0	0
48	1	0	0	0	1	0	0	1	0	0	1	0	0	76	180	71	21.9136	0	0	1	1	1	0	0	0	0	0	0	0	0	0	1	0	0	1	0	1	0	0	1	3.3	45	55	0	0	0.75	65	1	0
49	1	0	0	0	1	0	0	0	1	0	0	0	1	76	160	62	24.2188	0	1	0	1	1	0	0	0	0	0	0	0	0	0	1	0	0	1	0	1	0	0	1	4	45	41	0	0	0.97	65	1	0
50	1	0	0	0	1	0	0	1	0	0	0	0	1	82	158	58	23.2335	1	0	0	1	1	0	0	0	0	1	0	1	0	0	1	0	0	1	0	1	1	0	1	10	45	55	0	0	1	53	1	0
51	1	0	0	0	1	0	0	1	0	0	0	1	0	57	169	94	32.912	0	1	0	1	1	1	0	0	0	0	0	0	0	0	1	0	0	1	0	1	1	0	1	30	45	25	1	0	1.45	53	0	0
52	1	0	0	0	1	0	0	1	0	0	0	1	1	80	167	65	23.3067	0	1	0	1	1	0	1	0	0	0	0	0	0	0	1	0	0	0	0	0	1	0	1	9	55	55	1	0	1.79	29	0	0
53	1	0	0	0	1	0	0	0	1	0	0	0	1	67	156	58	23.833	1	0	0	1	0	0	0	0	0	0	0	0	0	1	0	0	0	1	0	1	0	1	0	7.6	45	60	0	0	0.97	65	0	0
54	1	0	1	1	1	0	0	1	0	0	0	0	1	50	168	80	28.3447	0	0	1	1	1	0	0	0	0	0	0	0	0	1	0	0	0	1	0	1	1	0	1	18	65	40	1	1	3.3	30	0	0
55	1	0	0	0	1	0	0	0	1	0	0	0	1	77	168	60	21.2585	0	1	0	1	0	1	0	0	0	0	0	0	0	0	1	0	0	1	0	1	0	0	1	3.7	35	55	1	0	1.37	37	0	0
56	1	0	0	0	1	0	0	1	0	0	0	0	0	54	199	104	26.262	0	1	0	1	1	0	0	0	0	0	0	0	0	1	0	0	0	1	1	0	1	1	0	29	45	45	1	0	1.63	43	0	0
57	1	0	0	0	1	0	0	1	0	0	0	0	1	65	165	65	23.8751	0	1	0	1	0	0	0	0	0	0	1	0	0	1	0	0	0	1	0	1	0	1	0	9	30	56	1	0	1.17	49	0	0
58	1	0	0	0	1	0	0	1	0	0	0	0	0	73	174	88	29.0659	0	1	0	1	1	0	0	1	1	0	0	0	0	0	1	0	0	0	0	0	1	1	0	13	51	39	1	0	2.48	25	0	0
59	1	0	0	0	1	0	0	0	1	0	0	1	1	39	154	67	28.251	0	1	0	0	1	0	1	0	0	0	0	1	0	1	0	0	0	1	0	1	1	0	1	8	85	40	1	0	2.12	27	1	0
60	1	0	0	0	1	0	0	0	1	0	0	0	1	77	157	51	20.6905	1	0	0	1	0	0	0	0	0	0	0	1	1	0	1	0	0	1	0	1	1	0	1	12	33	45	1	0	1.04	54	0	1
61	1	0	0	0	1	0	0	1	0	0	0	0	0	65	183	86	25.6801	1	0	0	1	0	0	0	0	0	0	0	1	0	0	1	0	0	1	0	1	0	0	1	4	35	60	1	0	1.39	40	0	0
62	1	0	1	1	1	0	0	1	0	0	0	0	1	47	161	62	23.9188	1	0	0	1	1	0	0	0	0	0	0	0	0	1	0	0	0	1	0	1	1	1	0	12	60	55	0	0	0.77	65	0	0
63	1	0	0	0	1	0	0	0	1	0	0	0	1	30	160	75	29.2969	0	1	0	0	0	0	0	0	0	0	0	0	0	1	0	0	0	1	0	1	0	1	0	7	30	45	0	0	0.83	85	0	0
64	1	0	0	0	1	0	0	0	1	0	0	0	0	66	193	83	22.2825	1	0	0	1	0	0	0	0	0	0	0	0	0	0	1	0	0	1	0	1	0	1	0	3	35	62	0	0	1.16	67	0	0
65	1	0	0	0	1	0	0	0	1	0	0	0	1	65	158	102	40.8588	0	1	0	1	1	0	1	0	0	0	1	0	0	1	0	0	0	1	0	1	0	0	1	5	45	60	0	0	0.88	75	1	0
66	1	0	1	1	1	0	0	0	1	1	1	0	1	75	168	62	21.9671	0	0	1	1	1	0	0	1	0	0	0	0	0	0	1	0	0	1	0	1	0	0	0	5	60	45	1	1	2.21	23.8	0	0
67	1	0	1	1	1	0	0	1	0	0	0	0	1	46	160	85	33.2031	0	0	1	1	1	0	0	0	0	0	0	1	0	0	1	0	0	1	1	0	1	0	1	17	70	50	1	0	1.65	36	0	0
68	1	0	0	0	1	0	0	1	0	0	0	0	1	50	160	78	30.4688	0	0	1	1	1	0	0	1	0	0	0	1	0	1	0	0	0	0	0	0	1	1	0	32	50	60	1	0	5.38	9	0	0
69	1	0	0	0	1	0	0	0	1	1	0	0	0	47	174	95	31.378	0	0	1	1	0	0	0	1	0	0	0	0	0	1	0	0	0	1	0	1	0	1	0	2	60	60	1	0	1.13	65	0	0
70	1	0	1	1	1	0	0	0	1	0	0	0	1	70	150	61	27.1111	0	0	1	1	1	0	0	0	0	0	0	0	0	0	1	0	0	1	0	1	0	1	0	4.2	65	55	1	1	1.72	30	0	0
71	1	0	0	0	1	0	0	1	0	0	0	0	0	72	183	78	23.2912	1	0	0	1	0	0	0	0	0	0	0	0	0	0	1	1	0	1	0	1	0	0	1	5	50	52	0	0	1.09	71	0	0
72	1	0	0	0	1	0	0	0	1	1	0	0	1	74	162	68	25.9107	0	0	1	1	1	1	1	0	1	0	0	1	0	1	0	0	1	1	0	1	0	1	0	3	52	45	1	0	1.51	34	1	0
73	1	0	0	0	1	0	0	1	0	0	0	0	0	65	180	74	22.8395	0	1	0	1	0	0	0	0	0	0	0	0	0	0	1	1	0	1	0	1	1	1	0	15	35	65	0	0	1.13	66	0	0
74	1	0	0	0	1	0	0	0	1	0	0	0	1	54	172	67	22.6474	0	1	0	1	1	0	0	0	0	0	0	0	0	0	1	0	1	1	1	0	1	0	1	9	45	55	0	0	0.8	75	0	0
[truncated: 44 more columns]

## Sheet: Baseline Characteristics
Characteristic	SMVR+TA-TMVI, %(n)	SMVR, %(n)	TA-TMVI, %(n)	p-value
Female gender	55.4(41)	66.7(22)	46.3(19)	0.1
Age	69.2+/-12.2	63.7+/-12.8	73.6+/-9.7	0.001
BMI, kg/m2	26.4+/-4.6	26.3+/-4.3	26.4+/-4.8	0.59
NYHA III	58.1(43)	42.4(14)	70.7(29)	0.02
NYHA IV	29.7(22)	30.3(10)	29.3(12)	1.0
Arterial hypertension	97.3(72)	93.9(31)	100(41)	0.2
Pulmonary hypertension	85.1(63)	66.7(22)	100(41)	<0.001
Diabetes	24.3(18)	12.1(4)	34.1(14)	0.03
Chronic obstructive lung disease	29.7(22)	15.2(5)	41.5(17)	0.02
Coronary artery disease	48.6(36)	21.2(7)	70.7(29)	<0.001
Prior PCI	20.3(15)	6.1(2)	31.7(13)	0.008
Peripheral arterial disease	21.6(16)	3.0(1)	36.6(15)	<0.001
Cerebral arterial disease	14.9(11)	6.1(2)	22.0(9)	0.1
Prior Stroke	16.2(12)	24.2(8)	9.8(4)	0.1
Sinusrhythmus	35.1(26)	39.2(13)	31.7(13)	0.62
Atrial fibrillation	64.9(48)	60.6(20)	68.3(28)	0.62
Aortic regurgitation	5.4(4)	9.1(3)	2.4(1)	0.32
Aortic stenosis	9.5(7)	6.1(2)	12.2(5)	0.45
Mirtal regurgitation	91.9(68)	87.9(29)	95.1(39)	0.4
MI I°	16.2(12)	9.1(3)	22.0(9)	0.2
MI II-III°	77.0(57)	81.8(27)	73.2(30)	0.42
MS >II°	45.9(34)	42.4(14)	48.8(20)	0.64
TI<II°	39.2(29)	39.4(13)	39.0(16)	1.0
TI>II°	55.4(41)	48.5(16)	61.0(25)	0.35
MK mean gradient, mmHg	9.1+/-6.7	9.7+/-8.1	8.8+/-5.4	0.7
Prior sternotomy	100(74)
Prior mitral valve replacement	55.4(41)	48.5(16)	61.0(25)	0.35
Prior mitral valve repair	44.6(33)	51.5(17)	39.0(16)	0.35
Prior CABG	40.5(30)	15.2(5)	61.0(25)	<0.001
Prior SAVR	18.9(14)	9.1(3)	26.8(11)	0.05
Prior pacemaker implantation	18.9(14)	9.1(3)	26.8(11)	0.07
Systolic PAP, mmHg	57.4+/-16.4	49.9+/-13.0	63.4+/-16.5	<0.001
EF%	48.5+/-11.9	52.2+/-9.1	45.5+/-13.1	0.03
Chronic kidney injury	59.5(44)	48.5(16)	68.3(28)	0.1
Dialysis	9.5(7)	9.1(3)	9.8(4)	1.0
Creatinine, mg/dl	1.6+/-1.0	1.4+/-0.9	1.7+/-1.1	0.16
GFR(mL/min/1.73m2)	48.1+/-19.7	52.4+/-19.6	44.6+/-19.3	0.075
Preoperative anticoagulation
Aspirin	44.6(33)	21.2(7)	63.4(26)	<0.001
Clopidogrel	10.8(8)	6.1(2)	14.6(6)	0.3
Brillique	1.4(1)	0	2.4(1)	1.0
Eliquis	6.8(5)	0	12.2(5)	0.06
Procoumaron	36.5(27)	48.5(16)	26.8(11)	0.09
logistic EuroSCORE, %	38.0+/-23.4	32.6+/-25.9	42.3+/-20.5	0.018
EuroSCORE II	19.9+/-16.7	10.5 (IQR 11.5-24.9)	21.2+/-14.8	0.024
STS-Score	5.9 (IQR 3.6-13.9)	3.8 (IQR 5.0-15.3)	11.9+/-10.8	0.003

## Sheet: Intraoperative Characteristics
Caracteristics	SMVR+TA-TMVI, %(n)	SMVR, %(n)	TA-TMVI, %(n)	p-value
elective	58.1(43)	66.7(22)	51.2(21)	0.24
urgent	32.4(24)	18.2(6)	43.9(18)	0.02
emergent	9.5(7)	15.2(5)	4.9(2)	0.23
Transapical access	-	0	100(41)	-
Valve-in-valve	-	0	61(25)	-
Valve-in-ring	-	0	39(16)	-
Concomitant SAVR	5.4(4)	12.1(4)	0	0.04
Concomitant TA-TAVI	10.8(8)	0	19.5(8)	0.007
Operating time, min	148.7+/-98.6	230.6+/-94.0	82.8+/-26.1	<0.001
Constrast dye, ml	-	0	40.0( IQR 0-75.0)	-
Fluoroscopy time, min	-	0	14.1+/-11.8	-
Valve prosthesis size		28.6+/-2.4	28.07+/-1.5	0.32
biological prosthesis	90.5(67)	78.8(26)	100(41)	0.002
mechanical prosthesis	9.5(7)	21.2(7)	0	0.002
SapienXT/3	-	0	90.2(37)	-
Direct Flow Medical	-	0	9.8(4)	-
Postdilatation	-	-	2(4.8)	-

## Sheet: Postoperative characteristics
Charcteristics	SMVR+TA-TMVI, %(n)	SMVR, %(n)	TA-TMVI, %(n)	p-value
PVL	0	0	0	-
postop MI>trace	9.5(7)	0	17.1(7)	0.15
Postoperative MG at follow-up	4.0+/-1.0	3.9+/-1.2	4.2+/-0.8	0.08
Device success	1	1	1	-
Dislocation	0	0	0	-
Conversion to conventional procedure	-	-	0	-
New onset Afib	18.9(14)	27.3(9)	12.2(5)	0.13
Acute kidney failure with dialysis	17.6(13)	27.3(9)	9.8(4)	0.07
Exploration or bleeding	6.8(5)	12.1(4)	2.4(1)	0.16
Stroke	0	0	0	-
Vascular complications	0	0	0	-
Pacemaker implantation	4.1(3)	9.1(3)	0	0.08
Deep wound infection	1.4(1)	3.0(1)	0	0.4
Myocardial infarction	0	0	0	-
Re-intubation	2.7(2)	3.0(1)	2.4(1)	1.0
Shock	12.2(9)	21.2(7)	4.9(2)	0.07
cradiogenic	9.5(7)	12.1(4)	7.3(3)	0.7
septic	5.4(4)	9.1(3)	2.4(1)	0.3
Time on respirator, days	1.0(IQR 1.0-3.1)	1.0(1.4-4.3)	1.0(IQR 0.55- 2.4)	0.21
Time on ICU, days	2.0(IQR 1.0-5.2)	4.0(IQR 3.6-6.3)	2.0(IQR 1.6-4.6)	<0.001
In-hospital stay, days	9.0(IQR 7.0-13.25)	11.0 (IQR 8.4-18.4)	9.7+/-5.4	0.06
In-hospital mortality	10.8(8)	15.2(5)	7.3(3)	0.45
30-day mortality	12.2(9)	15.2(5)	9.8(4)	0.501
Follow-up time, d	997.3(IQR 203.25-1443.25)	1163.0(IQR 928.5-1733.5)	728.6(IQR 510.6-946.6.0)	0.052
1-year mortality			0.28
3-year mortality
5-year mortality
